# Supplementary material for: STOP Pain Project—Opioid Response in Pediatric Cancer Patients and Gene Polymorphisms of Cytokine Pathways
Source: Pharmaceutics. 2022 Mar 11;14(3):619. doi: 10.3390/pharmaceutics14030619 (PMC8953705; doi:10.3390/pharmaceutics14030619)
Supplement: Supplementary file 1 [file pharmaceutics-14-00619-s001.zip]

Archive with 1 entries (1 files):
- pharmaceutics-1624175-supplementary.pdf
